# Supplementary material for: First insight into the whole-genome sequence variations in Mycobacterium bovis BCG-1 (Russia) vaccine seed lots and their progeny clinical isolates from children with BCG-induced adverse events
Source: BMC Genomics. 2020 Aug 18;21:567. doi: 10.1186/s12864-020-06973-5 (PMC7437937; doi:10.1186/s12864-020-06973-5)
Supplement: Supplementary file 1 — Additional file 1: Table S1. Sequence variants in BCG-1 (Russia) parent seed lots 361, 367, and 368 and their progeny clinical isolates (complete information). Sequence variants are presented as reads with alternative allele/all reads, ratio, %; del, deletion; fs, frameshift. [file 12864_2020_6973_MOESM1_ESM.xlsx]

## Sheet: Table S1
Table S1 Sequence variants in BCG-1 (Russia) parent seed lots 361, 367, and 368 and their progeny clinical isolates (complete information).
Sequence variants are presented as reads with alternative allele/all reads, ratio, %; del, deletion; fs, frameshift.
RefSeq Locus Tag (PATRIC)	Ptroduct name	seed lot 361	1986	2925	4159	5075	5340	5448	seed lot 367	3363	seed lot 368	577	1032	Parent gene-BOVR polymorphic nucleotide position	Chain	Parent gene-BOVR codon change	Strain codon change	Predicted effect	Effect (putative Impact)	Parent gene-BOVR codon change (+ chain)	Parent gene-BOVR amino acid change	Parent gene-BOVR polymorphic nucleotide position	Parent gene-BOVR polymorphic amino acid position	CDS RefSeq ID	CDS Protein (AA) RefSeq ID	Gene Symbol	H37Rv (NC_000962.3) orthologue Tag	Product (PATRIC)	Conserved protein domain	Site	Functional category	Special feature	Reference	Reference DOI	Reference PMID
BOVR_01860	thioesterase	CG	CG	CG	CG	CG	CG	CG	CG	C 1.0	CG	CG	CG	436107	-	CG	C	frameshift	HIGH	509delC	Pro170fs	509/645	170/214	WP_003401827.1	ALV09606.1	pks13 (1 of 4 domains)	Rv0356c	Thioesterase superfamily protein Rv0356c	PaaI_thioesterase 97-208	-	Conserved hypotheticals		Takayama K, Wang C, Besra GS (2005)		15653820
BOVR_03020	PE-PGRS family protein PE_PGRS7	C	C	C	C	C	T 0.38	C	C	C	C	C	C	676958	-	C	T	missense	MODERATE	121G>A	Ala41Thr	121/3921	41/1306	WP_011961615.1	ALV09807.1	-	Rv0578c	PE_PGRS family protein => PE_PGRS7	PE 1-79	-	Pe/ppe		Brosch R, Gordon S V., Garnier T, Eiglmeier K, Frigui W, Valenti P, et al. (2007)		17372194
BOVR_03865	methionine aminopeptidase	CA	CA	CA	CA	CA	CA	CA	CA	CA	C 0.69	C 0.47	CA	829092	+	CA	C	frameshift	HIGH	685delA	Thr229fs	685/801	229/266	WP_003403728.1	ALV09959.1	mapA	Rv0734	Methionine aminopeptidase (EC 3.4.11.18)	PRK05716(methionine aminopeptidase) 44-265	Active site 250	Intermediary metabolism and respiration		Brosch R, Gordon S V., Garnier T, Eiglmeier K, Frigui W, Valenti P, et al. (2007)		17372194
BOVR_06950	ATP synthase subunit beta	T	T	T	T	T	T	T	T	T	T	C 0.43	T	1466956	+	T	C	missense	MODERATE	1403T>C	Leu468Ser	1403/1461	468/486	WP_019283961.1	ALV13008.1	atpD	Rv1310	ATP synthase beta chain (EC 3.6.3.14)	PRK09280(F0F1 ATP synthase subunit beta) 19-483	-	Intermediary metabolism and respiration		Brosch R, Gordon S V., Garnier T, Eiglmeier K, Frigui W, Valenti P, et al. (2007)		17372194
BOVR_15170	polyketide synthase	G 0.43	A	G 1.0	A	A	A	A	A	A	A	A	A	3204732	+	A	G	synonymous	LOW	2004A>G	Val668Val	2004/6567	668/2188	WP_003414837.1	ALV10771.1	ppsC	Rv2933	Phenolpthiocerol synthesis type-I polyketide synthase PpsC	PksD (Acyl transferase domain in polyketide synthase (PKS) enzymes [Secondary metabolites biosynthesis, transport and catabolism]; COG3321) 32-1113	-	Lipid metabolism (Synthesis of complex lipids (PDIM)	Virulence factor	Faille A, Gavalda S, Slama N, Lherbet C, Maveyraud L, Guillet V, et al. (2017)		31838842
BOVR_08855	amino acid transporter	G 0.18	A	A	A	A	A	G 1.0	A	A	A	A	A	1908760	-	A	G	missense	MODERATE	1115T>C	Leu372Pro	1115/1671	372/556	WP_014588394.1	ALV10808.1	cycA	Rv1704c	D-serine/D-alanine/glycine transporter	PRK11049(D-alanine/D-serine/glycine permease) 5-465	-	Cell wall and cell processes (Transporter)		Chen JM, Uplekar S, Gordon S V., Cole ST. (2012)		22912881
BOVR_09330	type VII secretion integral membrane protein EccD	A 0.36	G	A 0.97	G	G	G	A 1.0	G	G	G	G	G	2016513	+	G	A	missense	MODERATE	982G>A	Ala328Thr	982/1512	328/503	WP_010950604.1	ALV10887.1	eccD5	Rv1795	Integral membrane protein EccD5, component of Type VII secretion system ESX-5	T7SS_EccD(type VII secretion integral membrane protein EccD; TIGR03920) 23-502	-	Cell wall and cell processes (Secretion system)	Virulence factor	Bottai D, Di Luca M, Majlessi L, Frigui W, Simeone R, Sayes F, et al. (2012); Saelens JW, Viswanathan G, Tobin DM (2019)	10.1111/j.1365-2958.2012.08001.x 10.3389/fimmu.2019.00528	30967867
BOVR_09345	type VII secretion AAA-ATPase EccA	C 0.33	T	C 1.0	T	T	T	C 1.0	T	T	T	T	T	2020119	+	T	C	missense	MODERATE	128T>C	Ile43Thr	128/1833	43/610	WP_019283866.1	ALV10890.1	eccA5	Rv1798	AAA+ family protein ATPase EccA5, component of Type VII secretion system ESX-5	T7SS_EccA(type VII secretion AAA-ATPase EccA; TIGR03922) 42-593	-	Cell wall and cell processes (Secretion system)	Virulence factor	Bottai D, Di Luca M, Majlessi L, Frigui W, Simeone R, Sayes F, et al. (2012); Saelens JW, Viswanathan G, Tobin DM (2019)	10.1111/j.1365-2958.2012.08001.x 10.3389/fimmu.2019.00528	30967867
BOVR_10325	universal stress protein UspA	GC	GC	GC	GC	GC	GC	GC	GC	GC	GC	GC	G 0.28	2211364	+	GC	G	frameshift	HIGH	630delC	Leu212fs	630/954	212/317	WP_015303337.1	ALV11065.1	uspA	Rv1996	Universal stress protein family	Usp(Universal stress protein family; pfam00582) 172-308	Ligand (ATP) Binding Site [chemical binding] 276-277 279-280 290-293	Virulence, detoxification, adaptation		Zvi A, Ariel N, Fulkerson J, Sadoff JC, Shafferman A (2008)	10.1186/1755-8794-1-18
BOVR_10615	dolichol-phosphate mannosyltransferase	T 0.18	C	T 1.0	C	C	C	T 1.0	C	C	C	C	C	2285119	-	C	T	missense	MODERATE	587G>A	Gly196Asp	587/846	196/281	WP_003912719.1	ALV13008.1	ppm1	Rv2051c	Apolipoprotein N-acyltransferase (EC 2.3.1.-) in lipid-linked oligosaccharide synthesis cluster / Undecaprenyl-phosphate mannosyltransferase (EC 2.4.1.54)	DPM1_like(DPM1_like represents putative enzymes similar to eukaryotic DPM1; cd06442) 21-246	-	Cell wall and cell processes (Protein modification; lipoprotein biosynthesis)		Brosch R, Gordon S V., Garnier T, Eiglmeier K, Frigui W, Valenti P, et al. (2007)		17372194
BOVR_12050	ornithine aminotransferase	A 0.29	C	C	C	C	C	C	C	C	C	C	C	2565452		C	A	synonymous	LOW	78G>T	Leu26Leu	78/666	26/221	WP_003917613.1	ALV11357.1	rocD1	Rv2322c	Ornithine aminotransferase (EC 2.6.1.13); N-terminus domain	Beta_elim_lyase(Beta-eliminating lyase; cl18945) 8-216	-	Intermediary metabolism and respiration		Brosch R, Gordon S V., Garnier T, Eiglmeier K, Frigui W, Valenti P, et al. (2007)		17372194
BOVR_13820	protease	T 0.54	C	T 1.0	C	C	C	T 0.89	C	C	C	C	C	2935055	+	C	T	missense	MODERATE	755C>T	Ala252Val	755/1569	252/522	WP_003918478.1	ALV13079.1	-	Rv2672	Hypothetical secreted protease	Abhydrolase_1(alpha/beta hydrolase fold; pfam00561) 214-307	-	Intermediary metabolism and respiration		Singh KH, Jha B, Dwivedy A, Choudhary E, Arpitha GN, Ashraf A, et al. (2017)
BOVR_15090	protein-PII uridylyltransferase	G 1.0	G 1.0	G 1.0	G 1.0	G 1.0	G 1.0	G 1.0	G 1.0	G 1.0	G 0.25	G 0.46	G 1.0	3175529	-	A	G	synonymous	LOW	2139T>C	Ala713Ala	2139/2427	713/808	WP_015291045.1	ALV11882.1	glnD	Rv2918c	[Protein-PII] uridylyltransferase (EC 2.7.7.59) / [Protein-PII]-UMP uridylyl-removing enzyme	PRK03381(PII uridylyl-transferase; Provisional) 1-792	-	Intermediary metabolism and respiration		Williams KJ, Bennett MH, Barton GR, Jenkins VA, Robertson BD (2013)
BOVR_16925	N-acetylglucosaminyl-diphospho-decaprenol L-rhamnosyltransferase	C	C	C	C	C	C	C	C	C	C	C	T 0.18	3591583	-	C	T	synonymous	LOW	846G>A	Leu282Leu	846/912	282/303	WP_003417100.1	ALV12187.1	wbbL1	Rv3265c	N-acetylglucosaminyl-diphospho-decaprenol L-rhamnosyltransferase (EC 2.4.1.289)	-	-	Cell wall and cell processes		Wu Q, Zhou P, Qian S, Qin X, Fan Z, Fu Q, et al. (2011)
BOVR_17690	amidase	A	A	A	A	A	A	A	A	G 1.0	A	A	A	3775332	+	A	G	missense	MODERATE	833A>G	Gln278Arg	833/1428	278/475	WP_014585402.1	ALV12317.1	amiD	Rv3375	Glutamyl-tRNA(Gln) amidotransferase subunit A-like protein	GatA(Asp-tRNAAsn/Glu-tRNAGln amidotransferase A subunit or related amidase [Translation, ribosomal structure and biogenesis]; COG0154) 14-474	-	Intermediary metabolism and respiration	Virulence factor	Sassetti CM, Rubin EJ. ( 2003)		14569030
